# Supplementary material for: The Versatility of Opportunistic Infections Caused by Gemella Isolates Is Supported by the Carriage of Virulence Factors From Multiple Origins
Source: Front Microbiol. 2020 Mar 31;11:524. doi: 10.3389/fmicb.2020.00524 (PMC7136413; doi:10.3389/fmicb.2020.00524)
Supplement: Supplementary file 6 [file Table_3.xlsx]

## Sheet: Hoja1
TABLE S3 | Domain architectures of surface proteins
Functional class	Mean domain	Taxon	Panproteome class	Domain architecture	Host partner
Adhesin	Cna_B/FctA	G. bergeri	Species core	[Cna_B]1-9 - [GPA]0-1	ECM
Adhesin	Cna_B/FctA	G. bergeri	Species core	[FctA]3 - [GPA]0-1	ECM
Adhesin	Cna_B/FctA	G. bergeri	Accessory	Collagen_bind - [Cna_B]1-6	ECM
Adhesin	Cna_B/FctA	G. haemolysans	Accessory	[Cna_B]1-2	ECM
Adhesin	Cna_B/FctA	G. haemolysans	Accessory	[FctA]2 - [Cna_B]2	ECM
Adhesin	Cna_B/FctA	G. haemolysans	Accessory	[FctA]2 - [GPA]0-1	ECM
Adhesin	Cna_B/FctA	G. haemolysans	Accessory	Collagen_bind - [FctA]3	ECM
Adhesin	Cna_B/FctA	G. morbillorum	Species core	[Cna_B]4-7	ECM
Adhesin	Cna_B/FctA	G. morbillorum	Species core	[FctA]2-4 - [GPA]0-1	ECM
Adhesin	Cna_B/FctA	G. morbillorum	Species core	Collagen_bind - [FctA]3 - [GPA]0-1	ECM
Adhesin	Cna_B/FctA	G. morbillorum	Accessory	Collagen_bind - [Cna_B]3	ECM
Adhesin	FbpA	Gemella	Genus core	FbpA - DUF814	Receptor
Adhesin	MucBP	G. bergeri	Accessory	[LRR_4]2 - MucBP	Receptor
Adhesin	MucBP	G. bergeri	Accessory	MucBP	Receptor
Adhesin	MucBP	G. haemolysans	Species core	[YSIRK]0-1 - [MucBP]1-17 - [GPA]0-1	Receptor
Adhesin	MucBP	G. morbillorum	Species core	[YSIRK]0-1 - [MucBP]2 - GPA	Receptor
Adhesin	Rib	G. haemolysans	Species core	[YSIRK]0-1 - [Rib]1-8 - [GPA]0-1	Receptor
Adhesin	Rib	G. haemolysans	Accessory	[Rib]6 - Big_3_2 - [Rib]2 - Big_3_2 - [Rib]4 - Big_3_2 - [Rib]2 - Big_3_2	Receptor
Adhesin	Rib	G. haemolysans	Accessory	Rib - G5	Receptor
Adhesin	Rib	G. haemolysans	Accessory	YSIRK - [Mub_B2]4 - [Rib]11	Receptor
Adhesin	Rib	G. haemolysans	Accessory	YSIRK - [Rib]12 - [Big_11]7 - GPA	Receptor
Adhesin	Rib	G. haemolysans	Accessory	YSIRK - DUF2974 - [Rib]2	Receptor
Adhesin	Rib	G. morbillorum	Species core	YSIRK - [Rib]2-3	Receptor
Adhesin	SSURE	G. bergeri	Accessory	[SSURE]2 - GPA	ECM
Adhesin	SSURE	G. bergeri	Accessory	YSIRK - [SSURE]1-2 - GPA	ECM
Adhesin	SSURE	G. haemolysans	Accessory	YSIRK - [SSURE]2-4	ECM
Adhesin	SSURE	G. morbillorum	Species core	[YSIRK]0-1 - [SSURE]1-2	ECM
Adhesin	SSURE	G. sanguinis	Accessory	YSIRK - [SSURE]2-3	ECM
Adhesin	VWA_2	G. sanguinis	Accessory	YSIRK - VWA_2 - GPA	Unknown
Adhesin	ZnuA	Gemella	Genus core	ZnuA	Unknown
Protease	Peptidase_S8	G. haemolysans	Species core	Peptidase_S8 - fn3_5 - [FIVAR]1-3 - [GPA]0-1	C5a
Protease	Peptidase_S8	G. morbillorum	Species core	Peptidase_S8 - fn3_5 - [FIVAR]1-3	C5a
Protease	Peptidase_S8	G. morbillorum	Accessory	Peptidase_S8	C5a
Protease	Peptidase_S8	G. sanguinis	Accessory	Inhibitor_I9 - Peptidase_S8 - fn3_5	C5a
Protease	Peptidase_S8	G. sanguinis	Species core	YSIRK - Peptidase_S8 - fn3_5	C5a
Protease	Peptidase_S8	G. sanguinis	Accessory	Peptidase_S8	C5a
Protease	Peptidase_M26_N/C	G. haemolysans	Accessory	YSIRK - G5 - [FIVAR]5 - Peptidase_26_N - Peptidase_M26_C	Unknown
Protease	Peptidase_M26_N/C	G. haemolysans	Accessory	YSIRK - G5 - trypsin_2 - Peptidase_26_N - Peptidase_M26_C	IgA
Protease	Peptidase_M26_N/C	G. haemolysans	Accessory	[YSIRK]0-1 - [G5]1-2 - Peptidase_26_N - Peptidase_M26_C	Unknown
Protease	Peptidase_M26_N/C	G. haemolysans	Accessory	Peptidase_26_N - Peptidase_M26_C	Unknown
Protease	Peptidase_M26_N/C	G. haemolysans	Accessory	YSIRK - [G5]2 - Peptidase_M26_C	Unknown
Protease	Peptidase_M26_N/C	G. morbillorum	Species core	YSIRK - [G5]2 - FIVAR - Peptidase_26_N - Peptidase_M26_C	Unknown
Protease	Peptidase_M26_N/C	G. sanguinis	Accessory	YSIRK - [G5]2 - [FIVAR]3-5 - Peptidase_26_N - Peptidase_M26_C	Unknown
Protease	CLP_protease	Gemella	Genus core	CLP_protease	ClpP substrate
Cation cofactor uptake	NEAT	G. haemolysans	Species core	NEAT	Heme group
Cation cofactor uptake	NEAT	G. haemolysans	Species core	NEAT - LRR-5	Heme group
Cation cofactor uptake	NEAT	G. morbillorum	Species core	NEAT	Heme group
Cation cofactor uptake	NEAT	G. sanguinis	Accessory	NEAT	Heme group
Cation cofactor uptake	ZnuA	Gemella	Genus core	ZnuA	Mn
