# Supplementary material for: The Versatility of Opportunistic Infections Caused by Gemella Isolates Is Supported by the Carriage of Virulence Factors From Multiple Origins
Source: Front Microbiol. 2020 Mar 31;11:524. doi: 10.3389/fmicb.2020.00524 (PMC7136413; doi:10.3389/fmicb.2020.00524)
Supplement: Supplementary file 10 [file Table_7.xlsx]

## Sheet: Hoja1
TABLE S7 | Sequence similarities between gene products of S. pneumoniae involved in teichoic acid biosynthesis and proteins of Gemella speciesa.
S. pneumoniae D39V						G. haemolysans NCTC 10459					G. morbillorumT NCTC 11323					Gemella sp. ND 6198
Locus tag (% G+C)	Gene	Position	Locus	Proved/proposed function	Aa	Locus_tag (% G+C)	Gene	Position	Protein Id.	Identity/similarity (%)	Locus_tag (% G+C)	Gene	Position	Protein Id.	Identity/similarity (%)	Locus tag (% G+C)	Gene	Position	Protein Id.	Identity/similarity (%)
SPV_RS00525 (33.1)		98519..99631	WP_000096185	Glycosyl transferase, group 2 family protein	370	NCTC10459_00109 (29.6)		160207..161208	VEI37904	55/74	NCTC11323_00095 (27.1)	pgaC	108476..109477	SQH54677	63/80	CG018_02970 (27.7)		649223..650224	AXI26476	53/73
SPV_RS00530 (41.8)	aatA/capD	99673..101523	WP_001035701	NAD-dependent epimerase/dehydratase family protein	616	NCTC10459_01668 (32.2)	capD	1803764..1805635 /c	VEI39382	36/60	NCTC11323_00076 (32.8)	capD	86085..87956	SQH54658	38/61	CG018_02405 (32.4)		527959..529830 /c	AXI26375	38/61
SPV_RS05990 (36.9)	licC/choB	1154827..1155516 /c	WP_000643970	Cytidyltransferase	229	NCTC10459_00107 (31.3)	gtaB_1	157363..158058	VEI37902	85/93	NCTC11323_00093 (27.6)	gta_B1	105507..106196	SQH54675	86/93	CG018_02960 (26.0)		646401..647090	AXI26474	78/88
SPV_RS05995 (39.8)	licB/choT	1155528..1156406 /c	WP_000837617	Choline transporter	292	NCTC10459_00106 (32.1)		156474..157352	VEI37901	60/80	NCTC11323_00092 (31.0)		104607..105482	SQH54674	68/81	CG018_02955 (27.8)		645511..646386	AXI26473	65/81
SPV_RS06000 (34.9)	licA/choK/pck	1156396..1157265 /c	WP_000411210	Choline kinase	289	NCTC10459_00105 (33.1)		155615..156484	VEI37900	76/77	NCTC11323_00091 (29.5)		103748..104617	SQH54673	65/77	CG018_02950 (27.5)		644652..645521	AXI26472	67/80
SPV_RS06005 (39.8)	tarJ	1157282..1158304 /c	WP_000609885	NADPH-dependent ribulose-5P dehydrogenase	340	NCTC10459_00103 (36.1)		153125..154147	VEI37898	80/89	NCTC11323_00090 (33.2)	idnD	102585..103607	SQH54672	77/89	CG018_02855 (34.9)		624464..625486 /c	AXI26456	74/87
						NCTC10459_00071 (34.5)		117161..118183 /c	VEI37866	79/89
SPV_RS06010 (38.9)	tarI/ispD	1158309..1159016 /c	WP_000638508	Cytidyltransferase	235	NCTC10459_00102 (33.5)	ispD2_2	152416..153123	VEI37897	78/89	NCTC11323_00089 (33.1)	ispD2	101876..102583	SQH54671	80/93	CG018_02860 (33.8)		625488..626195 /c	AXI26457	79/91
						NCTC10459_00072 (33.4)	ispD2_1	118185..118892 /c	VEI37867	79/81
SPV_RS06015 (36.4)	tacF	1159352..1160839	WP_000835918	Transmembrane transporter, flippase	495	NCTC10459_00101 (28.2)		150768..152249 /c	VEI37896	46/67	NCTC11323_00087 (28.3)	rfbX	99035..100522 /c	SQH54669	72/86	CG018_02850 (26.0)		622740..624149	AXI26455	26/50
																CG018_02915 (27.6)		637618..639090 /c	AXI26465	48/69
SPV_RS06020 (33.7)	licD1	1160849..1161652	WP_000811992	Phosphotransferase	267	NCTC10459_00098 (26.9)		146831..148987	VEI37893	33/54	NCTC11323_00086 (28.1)		98221..99024 /c	SQH54668	68/83	CG018_02885 (24.9)		630571..632721	AXI26461	34/52
																CG018_02815 (28.0)		615044..615901	AXI26448	31/48
SPV_RS06025 (37.1)	licD2	1161654..1162463	WP_001199652	Phosphotransferase	269	NCTC10459_00058 (30.2)		104302..105096	VEI37853	29/52						CG018_02890 (25.3)		632721..633437	AXI26462	69/82
																CG018_02810 (27.2)		614200..615063	AXI26447	28/47
																CG018_02830 (29.5)		618320..619165	AXI26451	28/46
SPV_RS06395 (32.8)	tarQ	1226021..1227055 /c	WP_000461498	Involved in teichoic acid precursor polymerizarion	344						NCTC11323_00082 (29.4)		93471..94511	SQH54664	53/75
SPV_RS06400 (36.2)	tarP	1227084..1228517 /c	WP_000565088	Teichoic acid ribitol polymerase	477						NCTC11323_00081 (27.6)		92017..93471	SQH54663	59/80
SPV_RS06405 (36.7)	cap23FU	1228533..1229519 /c	WP_000446981	Glycosyltransferase, group 2 family protein	328	NCTC10459_00097 (27.8)	hyaD_4	145861..146823	VEI37892	43/64	NCTC11323_00080 (27.5)	hyaD_1	91016..92002	SQH54662	61/77	CG018_02880 (27.5)		629599..630561	AXI26460	41/62
SPV_RS06410 (36.9)		1229521..1230624 /c	WP_010976553	Glycosyltransferase, group 1 family protein	367	NCTC10459_00065 (26.7)	hyaD_3	111572..112558	VEI37860	39/59	NCTC11323_00085 (30.4)		97060..98106 /c	SQH54667	35/57
SPV_RS06415 (40.9)	licD3	1230614..1231450 /c	WP_001061983	Phosphotransferase	278	NCTC10459_00096 (31.0)		145032..145877	VEI37891	81/89	NCTC11323_00079 (33.3)		90187..91032	SQH54661	78/89	CG018_02875 (35.4)		628812..629609	AXI27430	78/89
SPV_RS06420 (41.4)	psr	1231738..1233012 /c	WP_000032347	LytA-CpsA-Psr family protein	424
SPV_RS08625 (43.9)	aatB	1634344..1635570 /c	WP_001134497	Aminotransferase class I and II	408	NCTC10459_00095 (35.6)	arnB	143822..145039	VEI37890	69/81	NCTC11323_00078 (35.1)	arnB	88977..90194	SQH54660	68/83	CG018_02870 (36.1)		627563..628780	AXI26459	68/83
SPV_RS08630 (45.6)		1635613..1636305 /c	WP_000922204	Bacterial sugar transferase	230	NCTC10459_00094 (37.8)	wcaJ_2	143096..143776	VEI37889	58/74	NCTC11323_00077 (34.1)	wcaJ	88095..88775	SQH54659	60/73	CG018_02865 (30.8)		626393..627076	AXI26458	59/76
SPV_RS08915 (37.8)	tacL/rafX/waaL	1687648..1688841 /c	WP_000835622	Ligation of teichoic acid to peptidoglycan	397
SPV_RS09270 (37.8)	lytR	1735629..1736645 /c	WP_000239282	Anchoring teichoic acids the to cell wall	338	NCTC10459_00339 (32.0)	ywtF_2	380023..381288 /c	VEI38106	27/53	NCTC11323_00305 (32.5)	ywtF	315303..316592 /c	SQH54863	30/52	CG018_01180 (32.0)		248716..249960	AXI26149	28/48
						NCTC10459_00053 (34-6)	ywtF_1	99098..100567	VEI37848	34/51
a The gene products encoded for the different Gemella genomes shown were aligned with those from S. pneumoniae D39V (NZ_CP027540.1) using BLASTP. The proteins used as query were those reviewed by Denapaite et al. (2012) and Yu et a. (2018) as involved in teichoic and lipoteichoic acid synthesis (Denapaite D, Brückner R, Hakenbeck R, Vollmer W. 2012. Biosynthesis of teichoic acids in Streptococcus…
