# Supplementary material for: The Versatility of Opportunistic Infections Caused by Gemella Isolates Is Supported by the Carriage of Virulence Factors From Multiple Origins
Source: Front Microbiol. 2020 Mar 31;11:524. doi: 10.3389/fmicb.2020.00524 (PMC7136413; doi:10.3389/fmicb.2020.00524)
Supplement: Supplementary file 11 [file Table_8.xlsx]

## Sheet: Hoja1
Species	Strain	Acc. No.	Size (Mb)
G. morbillorum	NCTC 11323	LS483440.1	1.76093
G. morbillorum	M424	ACRX01	1.75292
Gemellasp. oral taxon 928	W2231	CP014233.1	1.76968
Gemella sp. ND 6198	6198	CP022615.1	1.79792
G. haemolysans	ATCC 10379	ACDZ02	1.91619
G. haemolysans	M341	ACRO01	2.05344
G. haemolysans	DNF01167	LSDC01	1.89252
G. sanguinis	ATCC 700632	JNJO01	1.79549
G. sanguinis	M325	ACRY02	1.75611
G. sanguinis	1094_BTHU	JWDE01	1.90548
G. sanguinis	UMB0186	PNGT01	1.87748
G. bergeri	ATCC 700627	AWVP01	1.60451
G. cuniculi	DSM 15828	AUDW01	1.86968
G. massiliensis	Marseille-P3249	FQLS01	1.80481
G. asaccharolytica	KA00071	LSDB01	1.28986
Last date accessed: 3 September 2018

## Sheet: Hoja2
TABLE S8 | Potential CBPs of Gemella sp. with the indicated number of choline-binding repeats (CBR).
G. morbillorum NCTC 11323 (NZ_LS483440.1)								G. haemolysans NCTC 10459 (NZ_LR134484.1)								Gemella sp. W2231 (NZ_CP014233.1)
Locus_tag	Location	Aa	Protein_id	Sequence	SP (cleavage site)	Function	CBR	Locus_tag	Location	Aa	Protein_id	Sequence	SP (cleavage site)	Function	CBR	Locus_tag	Location	Aa	Protein_id	Sequence	SP (cleavage site)	Function	CBR
DQN46_RS00290	69715..70407	230	WP_111742598.1	MKSNKFLKKLIVAVLSLGILLPAGVSENHNFAQAVTNGWHKKGSDWYYYMGGKPLKNQWYNDYYLKSDGKMAKSEWISAGGDYYIGSDGKYVKNTWVNGYYLGTDGKMVTSRWIYDKNYDGWYYLGYFGKYYKNAWKGDYYLGSDGKSVYNKWIFDKSYNAWYRLGNDGKYLRNAWYKDYYLKDNGKMAHDEWIKDYYYRAWYYLKSDGKYARNEWVGRYWVGPDGKYVE	Yes (34/35)	Choline-binding protein	9	EL214_RS00530	158387..160147	586	WP_003144609.1	MGRNKLKLGLGVLTVLATPMAVNAVANSDVLAAQGWVKTGNAWYFYNQNGTLARNAWSGNYWLGADGRMATNAWVDGGRYYVGSNGLWVKGAQKPAVTKPEVKKQGWVQNGSAWNYYYQGNIVRNAWIGSYWLGTDGRMATNSWVDNGRYYVGANGLWDKSAKKQEVKLEVKKNGWIKEGSTWYYYENGTLARNKWISSTYWVGADGKMATSSWVDGGRYYVGVNGAWVKDAKKPEVAKPVEKKQGWVKEGNTWYYYENGTLARNKWAGNYWLGADGKMATNAWVDNGRYYVDGSGAWVKNAGQGINYSSYYKVTSLYIPVYDANGRILSHVSKDTVLFRDNRSTANGRIPVQVAGLTGYVNASQVTAINSNNTFIPDYVSDGKYVYHRYSPYSKVMVA…	Yes (26/27)	N-acetylglucosaminidase	15	AXE85_RS01135	256524..257995 /c	470	WP_003147748.1	MKFTKRCIYFLSLLFLLLIFSKQIYAKDRVHIITVSSWSDAIILESDDHFAMIDTGEDYSYPDGNNPKYPVREGITKDPNLITEDRLFAHIKELGIKKLDFILLTHVHSDHTGAAADILKSIPTDKIYLKKYSDERISDKERLWDNLYSYDKVLNAAKETNVDIIQDIKDSDSHIKLGNISINLLNYKNEYDSDGNLKKVYDDNLNSILSVLNINNVKVFLGGDLENTDLKLEDYYAPLIGQVDVMKFNHHVETTKSNATNFIDTLRPKYIIKTGIRPVEENYKKYLDNKNIKIINAGRSDIKAVVLDFENNSINDVSTQYTHYGFYNENNTLKFKNWNNNYPEKGWLQENDNWYYIKGNGIVTVGWESIDGKYFYFNENGTLHNGILEDNGNTYYIDK…	Yes (26/27)	Metallo-beta-lactamase superfamily	4
DQN46_RS00455	106436..108418	660	WP_111742626.1	MRNNIKIGIGFLTVLATPFVIGEVSGNEAQAAQGWVQSGSTWYHYKANGSLTKNAWVGNYWLGADGRMITNSWVDNNNYYVGHDGLWVKNVKKTGWIQSGSSWYYYNNQGQMERNAWVGDYWVGADGRMATSSWVDNNNYYVGSNGVWVRNAKKTGWIQNGSTWYHYNSQGQMEKNKWVGNYWLGADGRMATNSWVDNNKYYVGADGYWVKDAQRPGWAQKSGSWYHYDNKGNLTKNAWVGNYWLGSDGKMATNSWVDNNNYYVGKDGLWERNAKKPEEKKSGWVSNGGVWYYYNKEGQMVKNAWAGDYYLGSDGKMVVKSWIYDNAYKAWYYLGENGVYKRNTWVGNYWVGSNGKMATNSWVDNGRYYVGPSGAWVQNNAYSGYYKVVSLYIPVYDAS…	Yes (31/32)	N-acetylglucosaminidase	18	EL214_RS00550	163402..165072	556	WP_003144574.1	MKVNKLKLGLGVLTVLATPIAVNTVASSDALAAQGWVKTGNAWYFYNQNGVLARNAWAGNYWLGADGKMVTNAWVDNGRYYVDANGAWVKGVQKPAVAQKQGWVQSGGAWYYYYQGNVVINAWVGNYWLGADGRMSTSSWVDNGRYYVGSNGEWVRNAQKPEEKKQGWVKDSNTWYYYNTDGTLARNKWAGNYWLGADGRMSTNSWVDNGRYYVGSNGEWVRNAQKPEEKKQGWIKESNTWYYYNTDGTLARNKWVGNYWLGADGRMATNSWVDNNRYYVGTNGAWIKDARHPEEKKQGWVKDSNTWYYYNTDGTLARNKWAGNYWLGADGRMSTNSWVDNNRYYVGADGVWVKDASRDKNTKRAIFLDPGHGGSDSGAVENGVREKDLTLSVYNKVSS…	Yes (17/18)	N-acetylmuramoyl-L-alanine amidase	5	AXE85_RS01195	269226..270911	561	WP_062172244.1	MNSKSVKSGLMFLTVLTTPIVINEVVGMEAHAAAQGWVQQHGTWSYYYNGAQVKNKWVGDYYLGSNGYMVKNTWIQGKYYVDNNGKWVANAQKGWVKRGATWYYYNQNNTLARNQWAGNYWLGSDGKMATNSWVDSGRYYVDNNGKWVANAQKGWVKRGATWYYYNQNNTLARNQWAGNYWLGSDGKMATNSWVDSGRYYVDNNGKWIANAQKGWVKRGTTWYYYNQNNTLARNQWVGNYWLGSDGKMATNGWVDSGRYYVDNNGKWVANAGKSNKTYSGNTYSGYYKVKGLYIPVYDASGKILSHVSQGTVLFRDSRATSNGRIPVQVAGLTGYVNPSQVQAVTENTTFIPDYVSDGKYVYHRYSRYSKVKVAYHNPNMVVGKAYYSADGVNFGTFKL…	Yes (32/33)	N-acetylglucosaminidase	13
DQN46_RS00465/DQN46_RS00470	109618..111381	587	SQH54678.1	MRSNLKLGLGFLTVLATPFVVGEVSGNEAQAAQGWVQNGSAWYHYKDNGSLTKNAWVGNYWLGADGRMITNSWVDNNNYYVGHDGLWVKNVKKTGWIQSGSSWYYYNNQGQMERNAWVGDYWVGADGRMATSSWVDNNNYYVGSNGVWVRNAKKTGWIQNGSTWYHYNSQGQMEKNKWIGDYWVGSDGKMATNSWVDNNNYYVGADGLWVKDAQRPGWAKKSGAWYHYDNKGNLTKNAWVGNYWLGSDGKMATNSWVDNNNYYVGANGAWEKDAKKAEEKKSGWVSNEGVWYYYDDKGKIVKNSWQGDYYLGSDGKMIVRSWIYDDTYKAWYYLGENGVYKRNTWIGDYWVGANGKMATNSWIYDNAYKAWYYLGENGVYKRNTWVGDYWVGSNGKMAT…	Yes (31/32)	CHAP domain-containing protein	21	EL214_RS00555	165432..166907	491	WP_126512751.1	MVTNAWVDNGRYYVDANGAWVKGAQKPAAAKPVTPKPAVAQKQGWVQSGGAWYFYHQGQIVRNAWIGSYWLGADGKMATSAWVDNGRYYVGANGAWVKDAKKPEAPKSVEKKQGWLKEGNTWYYFENGTLARNKWISSIYWVGADGKMATSAWVDNGRYYVGANGAWVKDAKKPEESKPAEKKQGWKKEDNAWYYYDNGEVARNKWIGDTYWVGKDGKMVTDNWVDNDHFYVDKSGKKDPSIKKKVIINDELGWQKRNGGNWYYYEKDGSLARNKWVGNYWLGADGKMAKSAWVDNGRYYVDSSGKWVPDYAKADQNTAALNMPQYYQGDYRWGHKRYGLGTMAQTGCVPTSLAMVFNGLGQKVLPTAVADTIYNNTNEMNVSELGTSGKGAVYAINAY…	No	Peptidase	4	AXE85_RS05520	1222728..1223492	254	WP_062173753.1	MNKVVKITAKVLLSTALLSSIIIPTSNQARADWKQDENGWWYDRGSGHYYKDGVYGIGGKAYRFDKRGYMVTGWYYDNGDKYYNRVKGWYYYDPVNGDEKLGWQKIDGKWYFFSYGNGNALTGLQFIDDTEYYFDPVNGDMKTGWIKIEGKWRYFDPESGAQTEKTWRYINGKWYYFDTVHPVTGFFYIGEKRYYFDPVNCDMKIGWTKVNGVQYYMDPNDGGAVARDKVLLMNGVYYTFDWLGKLIKVELANK	Yes (31/32)	Choline-binding protein	8
DQN46_RS00485	113560..115080	506	WP_111742630.1	MRKNIKLGVGLLTVLATPVVINTVDGNEVQAAQGWIQSGSTWYHYSVNGSLTRNAWVGNYWLGADGRMVTNSWVDNNNYYVGSNGAWVKDAKKPEEKKSGWIQSGSTWYYYNAQGQMVKNAWAGNYWLGVDGRMVTNSWVDNNNYYVGHDGLWVKNAQNPGWTEKSGAWYYYNTQGQMARNAWVGNYWLGSDGRMATNSWVDNNKYYVGADGLWNKEAKKLEDKKIGWLSNGGVWYYYDNKGNLVKNAWVGDYYLGSDGKMVVKSWIYDNTYKAWYYLGEDGVYKRNAWAGNYWLGADGKMVVSSWVDNGRYYVDSTGKWIPNYGKENNAQPLNMPQYYQGDARWGSKRYGLSTMRNTGCVPTSLAMAFSGLGKQVKPTDVADVIYYNTNEFNKREIGT…	Yes (31/32)	Peptidase	15									AXE85_RS05545	1226430..1227179 /c	249	WP_062173761.1	MKKVVKITAKVLLSTALLSSIIIPTSNQARADWKQDENGWWYDEGNGRYLADGSWSIGGKAYRFDKRGYMVTGWYYDNGDKHERLKGWYYYDPVNGDEKRGWQKIDGKWYYFNAMALTGLRNIDEKKYYFDPVNGDMKTGWIKIEGKWHYFDPENGNEKSGWQNIDGKWYYFISEAFTGFNYINEKLYYFDPVNCDMKIGWTKVNGVQYYMDPNDGGAVARDKVLLMNGVYYTFNAGGKLIKVELANKN	Yes (31/32)	Choline-binding protein	6
DQN46_RS03280	665138..665983	281	WP_111743015.1	MATQLEMINWAKAQENKWIDVDGAYGAQCVDLAMKYCQVFGGMIPHGNAIDYLNNAIPERWTHHSSGEIQPGDLAIWKWGSWDIYGHIGIVISVNGRYVTSVEQNVDGAAVGVGGYARIRTRDDSCLVGFIRPAYSENGWVKNETGWWYDLGNGDYYKDCWKLINGSWFKFNEEGYVLENQWYHDEEKDRWYWLNKGGYMASKAWRYINNKWYYFHENGEMATGWIEYQGRWYYLNHGNGDMVSEEYRKIGDTWYMFNENGEMLADKKIEIGKDGAVKVLE	No	Endolysin; CHAP domain-containing protein	6
